# Supplementary material for: Identifying and extracting bark key features of 42 tree species using convolutional neural networks and class activation mapping
Source: Sci Rep. 2022 Mar 19;12:4772. doi: 10.1038/s41598-022-08571-9 (PMC8934343; doi:10.1038/s41598-022-08571-9)
Supplement: Supplementary file 1 — Supplementary Information 1. [file 41598_2022_8571_MOESM1_ESM.xlsx]

## Sheet: Sheet1
(VGG-16)	Abies balsamea	Acer palmatum var amoenum	Acer rubrum	Acer saccharum	Aesculus turbinata	Betula alleghaniensis	Betula papyrifera	Castanea crenata	Chamaecyparis pisifera	Fagus grandifolia	Fraxinus americana	Ginkgo biloba	Larix laricina	Magnolia obovata	Metasequoia glyptostroboides	Ostrya virginiana	Picea abies	Picea glauca	Picea mariana	Picea rubens	Pinus densiflora	Pinus koraiensis	Pinus resinosa	Pinus rigida x taeda	Pinus strobus	Platanus occidentalis	Populus tremuloides	Prunus serrulata	Prunus yedoensis	Quercus acutissima	Quercus aliena	Quercus rubra	Quercus serrata	Quercus variabilis	Robinia pseudo acacia	Sophora japonica	Sorbus alnifolia	Taxodium distichum	Thuja occidentalis	Tsuga canadensis	Ulmus americana	Zelkova serrata
Abies balsamea	0.851598	0.00228311	0.00228311	0.00228311	0	0	0	0.00228311	0	0.00228311	0	0	0	0.00684932	0	0.00456621	0	0.00684932	0.0639269	0.0319635	0	0	0	0	0	0	0	0	0.0159817	0.00228311	0	0	0	0	0	0	0.00228311	0	0	0	0	0.00228311
Acer palmatum var amoenum	0	0.960526	0	0	0	0	0	0	0	0	0	0	0	0	0	0	0	0.0131579	0	0	0.0131579	0	0	0	0	0	0	0	0	0	0	0	0	0	0	0	0.0131579	0	0	0	0	0
Acer rubrum	0.00419287	0.00209644	0.765199	0.115304	0	0	0	0	0	0.0104822	0	0	0	0	0	0.0209644	0	0.00209644	0	0.00209644	0	0	0	0	0.00628931	0	0	0	0	0	0	0.0251572	0	0	0	0	0.00209644	0	0.00209644	0.0104822	0.0314465	0
Acer saccharum	0.00512821	0	0.034188	0.905983	0.0017094	0	0	0	0	0.0034188	0	0	0	0	0	0.0017094	0.00512821	0	0.0017094	0	0	0	0	0	0.00512821	0	0	0	0	0	0	0.0239316	0	0	0	0	0.0017094	0	0	0.00512821	0.00512821	0
Aesculus turbinata	0	0	0	0.0263158	0.973684	0	0	0	0	0	0	0	0	0	0	0	0	0	0	0	0	0	0	0	0	0	0	0	0	0	0	0	0	0	0	0	0	0	0	0	0	0
Betula alleghaniensis	0.0510638	0	0.012766	0.00851064	0	0.855319	0.0382979	0	0	0.0170213	0	0	0	0	0.00425532	0	0	0	0	0	0	0	0	0	0	0	0	0	0	0	0	0.00851064	0	0	0	0	0	0	0	0.00425532	0	0
Betula papyrifera	0.0217391	0	0	0	0	0.048913	0.902174	0	0	0.00543478	0	0	0	0	0	0	0.00543478	0	0	0	0.0163043	0	0	0	0	0	0	0	0	0	0	0	0	0	0	0	0	0	0	0	0	0
Castanea crenata	0	0	0.00390625	0	0	0	0	0.753906	0	0	0	0.015625	0	0	0	0	0	0	0	0	0	0.00390625	0	0	0	0	0	0	0	0.0117188	0.0703125	0.0234375	0.0664062	0	0.0351562	0.015625	0	0	0	0	0	0
Chamaecyparis pisifera	0	0	0	0	0	0	0	0	0.863158	0	0	0	0	0	0.126316	0	0	0	0	0	0	0	0	0	0	0	0	0	0	0	0	0	0	0	0	0	0	0.0105263	0	0	0	0
Fagus grandifolia	0.00757576	0.00378788	0.0151515	0	0	0	0	0	0	0.931818	0	0	0	0	0	0	0.0189394	0	0	0	0	0	0	0	0	0.00378788	0	0	0	0	0	0	0	0	0	0	0.0151515	0	0	0.00378788	0	0
Fraxinus americana	0	0	0.0162162	0.0756757	0	0	0	0	0	0	0.837838	0	0	0	0	0.0162162	0	0	0.00540541	0	0	0	0	0	0	0	0.00540541	0	0	0	0.0027027	0.0243243	0.0027027	0	0	0	0.00540541	0	0	0	0.00810811	0
Ginkgo biloba	0	0	0	0.00143885	0	0	0	0.0028777	0	0	0	0.982734	0	0	0	0	0	0	0	0	0.00143885	0	0	0	0	0	0	0	0	0	0.00143885	0	0	0	0	0.00431655	0	0	0	0	0.00431655	0.00143885
Larix laricina	0.0025974	0	0	0	0	0	0	0	0	0	0	0	0.924675	0	0	0	0.0103896	0	0.038961	0.012987	0.0025974	0	0.0025974	0	0	0.0025974	0	0	0	0	0	0	0	0	0	0	0	0	0	0	0.0025974	0
Magnolia obovata	0	0.0481928	0	0	0	0	0	0	0	0	0	0	0	0.891566	0	0	0	0	0	0	0	0	0	0	0	0.0120482	0	0	0	0	0.0120482	0	0	0	0	0	0.0120482	0	0	0	0	0.0240964
Metasequoia glyptostroboides	0	0	0	0	0	0	0	0	0	0	0	0	0	0	0.994302	0	0	0	0	0	0	0	0	0	0	0	0	0	0	0	0	0	0	0	0.002849	0.002849	0	0	0	0	0	0
Ostrya virginiana	0	0	0.0164835	0.0164835	0	0	0	0	0	0	0	0	0	0	0.00549451	0.934066	0	0	0	0	0	0	0	0	0	0	0	0	0	0	0	0.00549451	0	0	0	0	0	0	0.00549451	0.00549451	0.010989	0
Picea abies	0.0021692	0	0	0	0	0	0	0	0	0	0	0	0	0	0	0	0.956616	0.00867679	0.010846	0.00433839	0	0	0.00650759	0	0.0021692	0	0	0	0	0	0	0	0	0	0	0	0	0	0	0.00433839	0.00433839	0
Picea glauca	0.0451613	0	0	0.00322581	0	0	0	0	0	0.00322581	0	0	0	0	0	0	0.187097	0.722581	0.0258065	0.00967742	0	0	0	0	0.00322581	0	0	0	0	0	0	0	0	0	0	0	0	0	0	0	0	0
Picea mariana	0.0188679	0	0	0	0	0	0	0	0	0	0	0	0	0	0	0	0.0220126	0	0.902516	0.0440252	0	0	0	0	0.0125786	0	0	0	0	0	0	0	0	0	0	0	0	0	0	0	0	0
Picea rubens	0	0	0	0.00561798	0	0	0	0	0	0	0	0	0.0168539	0	0	0	0	0	0.0280899	0.926966	0	0	0	0	0	0	0	0	0	0	0	0	0	0	0	0	0	0	0	0.0224719	0	0
Pinus densiflora	0	0	0	0	0	0	0	0.000813008	0.000813008	0	0	0.00162602	0	0	0	0	0	0	0	0	0.962602	0.0162602	0	0.0170732	0	0	0	0	0	0	0	0	0	0	0.000813008	0	0	0	0	0	0	0
Pinus koraiensis	0	0	0	0	0	0	0	0	0	0	0	0.00232019	0	0	0	0	0	0	0	0	0.0348028	0.937355	0	0.0116009	0.00232019	0.00464037	0	0.00232019	0	0.00464037	0	0	0	0	0	0	0	0	0	0	0	0
Pinus resinosa	0	0	0	0	0	0	0	0	0	0	0	0	0.0049505	0	0	0	0.0049505	0	0.0049505	0.0247525	0.0594059	0.029703	0.821782	0	0.0148515	0	0	0	0	0	0	0	0	0	0	0	0	0	0	0.0346535	0	0
Pinus rigida x taeda	0	0	0	0	0	0	0	0	0	0	0	0	0	0	0	0	0	0	0	0	0.00230415	0	0	0.995392	0	0	0	0	0	0	0.00115207	0	0	0	0	0	0	0	0	0	0.00115207	0
Pinus strobus	0	0	0.00208333	0	0	0	0	0	0	0	0	0	0	0	0	0	0	0	0	0.00208333	0.00416667	0.00833333	0	0.00416667	0.96875	0	0	0	0	0	0	0	0	0	0	0.00208333	0	0	0	0.00625	0.00208333	0
Platanus occidentalis	0	0.00277778	0	0	0	0	0	0	0	0	0	0	0	0	0	0	0.00277778	0	0	0	0.00277778	0.0138889	0	0	0	0.972222	0	0	0	0	0	0	0	0	0	0.00555556	0	0	0	0	0	0
Populus tremuloides	0.00304878	0	0.00304878	0	0	0	0	0	0	0	0	0	0	0	0	0	0.0182927	0	0	0	0	0	0	0	0	0	0.963415	0	0	0	0	0.0121951	0	0	0	0	0	0	0	0	0	0
Prunus serrulata	0.010917	0	0	0	0	0.00218341	0	0.00218341	0	0	0	0	0	0	0	0	0	0.00218341	0	0	0.0218341	0	0	0	0	0	0	0.858079	0.0786026	0	0	0	0	0	0	0.00655022	0	0	0	0	0	0.0174672
Prunus yedoensis	0.00461894	0.00230947	0	0.00230947	0.00461894	0	0	0	0	0	0	0.00461894	0	0	0	0	0	0	0.00692841	0	0	0.00230947	0	0	0	0	0	0.0877598	0.861432	0	0	0	0	0.00230947	0.00230947	0.00230947	0.00230947	0	0	0	0	0.0138568
Quercus acutissima	0	0.00156495	0.00156495	0.00469484	0	0	0	0.00782473	0	0	0	0	0	0	0	0	0	0	0	0	0.00156495	0	0	0	0	0	0	0	0	0.953052	0.0140845	0	0.00156495	0.00312989	0.00312989	0.00782473	0	0	0	0	0	0
Quercus aliena	0	0	0	0	0	0	0	0.0114943	0	0	0	0.00574713	0	0	0	0	0	0	0	0	0	0	0	0	0	0	0	0	0	0.0114943	0.942529	0	0.0229885	0	0	0.00574713	0	0	0	0	0	0
Quercus rubra	0.00362319	0	0.0126812	0.0543478	0	0	0	0.00724638	0	0.00181159	0	0	0	0	0	0	0	0	0	0.00362319	0	0	0	0	0.00181159	0	0.0163043	0	0	0	0	0.891304	0.00724638	0	0	0	0	0	0	0	0	0
Quercus serrata	0	0	0	0	0	0	0	0.0338983	0	0	0.00847458	0	0	0	0	0	0	0	0	0	0	0	0	0	0	0	0	0	0	0.059322	0.338983	0	0.559322	0	0	0	0	0	0	0	0	0
Quercus variabilis	0	0	0	0.00178571	0	0.00178571	0	0.00178571	0	0	0.00178571	0	0	0	0	0	0	0	0	0	0	0	0	0	0	0	0	0	0	0.0571429	0.00357143	0	0	0.926786	0.00178571	0.00357143	0	0	0	0	0	0
Robinia pseudo acacia	0	0.00490196	0	0	0	0	0	0.00980392	0	0	0	0.0294118	0	0	0	0	0	0	0	0	0	0	0	0	0	0.00490196	0	0	0	0	0.0490196	0	0	0	0.789216	0.107843	0.00490196	0	0	0	0	0
Sophora japonica	0	0	0.0353535	0	0	0.0151515	0.00505051	0.00505051	0	0.010101	0	0.00505051	0	0	0	0	0.00505051	0	0	0	0	0	0	0	0	0	0	0	0	0.00505051	0.020202	0	0	0	0	0.893939	0	0	0	0	0	0
Sorbus alnifolia	0	0	0	0.0227273	0	0	0	0.0227273	0	0	0	0	0	0	0	0	0	0	0	0	0	0	0	0	0	0	0.0227273	0	0	0	0	0	0.0227273	0	0	0.0227273	0.886364	0	0	0	0	0
Taxodium distichum	0	0	0	0	0	0	0	0	0.00847458	0	0	0	0	0	0.127119	0	0	0	0	0	0.00847458	0	0	0	0	0	0	0	0	0	0	0	0	0	0.00847458	0.00847458	0	0.838983	0	0	0	0
Thuja occidentalis	0	0	0.00413223	0	0	0.00413223	0	0	0.0206612	0	0	0	0	0	0.0247934	0	0	0.00413223	0	0	0.00413223	0	0	0	0	0	0	0	0	0	0	0	0	0	0	0	0	0	0.909091	0	0.0289256	0
Tsuga canadensis	0.0148148	0	0.0037037	0.00740741	0	0	0	0	0	0	0	0	0	0	0	0.0148148	0.0037037	0	0	0.0111111	0	0	0.0037037	0	0.0222222	0	0	0	0	0	0	0	0	0	0	0	0	0	0	0.918519	0	0
Ulmus americana	0	0	0.0364964	0.0364964	0	0	0	0	0	0	0.0145985	0.00729927	0	0	0	0.0145985	0	0	0	0	0.00729927	0	0	0	0	0	0.00729927	0	0	0	0	0	0	0	0	0.00729927	0	0	0	0.00729927	0.861314	0
Zelkova serrata	0	0.0185676	0.00265252	0	0.00530504	0	0	0.00530504	0	0	0	0.0106101	0	0.00265252	0	0	0	0	0	0	0.00265252	0	0	0	0	0	0	0.0132626	0.00265252	0	0	0	0	0	0	0.00530504	0	0	0	0	0	0.931034
