# Supplementary material for: Identifying and extracting bark key features of 42 tree species using convolutional neural networks and class activation mapping
Source: Sci Rep. 2022 Mar 19;12:4772. doi: 10.1038/s41598-022-08571-9 (PMC8934343; doi:10.1038/s41598-022-08571-9)
Supplement: Supplementary file 3 — Supplementary Information 3. [file 41598_2022_8571_MOESM3_ESM.xlsx]

## Sheet: VGG16
(VGG-16)	samples	Abies balsamea	Acer palmatum var amoenum	Acer rubrum	Acer saccharum	Aesculus turbinata	Betula alleghaniensis	Betula papyrifera	Castanea crenata	Chamaecyparis pisifera	Fagus grandifolia	Fraxinus americana	Ginkgo biloba	Larix laricina	Magnolia obovata	Metasequoia glyptostroboides	Ostrya virginiana	Picea abies	Picea glauca	Picea mariana	Picea rubens	Pinus densiflora	Pinus koraiensis	Pinus resinosa	Pinus rigida x taeda	Pinus strobus	Platanus occidentalis	Populus tremuloides	Prunus serrulata	Prunus yedoensis	Quercus acutissima	Quercus aliena	Quercus rubra	Quercus serrata	Quercus variabilis	Robinia pseudo acacia	Sophora japonica	Sorbus alnifolia	Taxodium distichum	Thuja occidentalis	Tsuga canadensis	Ulmus americana	Zelkova serrata
Abies holophylla	165	0	0	0.030303	0	0	0	0	0.0545455	0	0	0	0.139394	0	0	0	0	0.030303	0	0.0181818	0.0181818	0.0121212	0.30303	0	0.0181818	0.0787879	0	0	0.030303	0.00606061	0.0121212	0.121212	0	0.0121212	0	0	0.0787879	0	0	0	0	0.0242424	0.0121212
Abies nephrolepis	74	0	0	0.121622	0	0	0	0	0.0135135	0	0	0	0.0135135	0	0	0	0	0.0675676	0	0	0	0.0135135	0.0540541	0	0	0.0135135	0.0405405	0	0	0.0135135	0.0135135	0.175676	0	0	0	0	0.297297	0.0945946	0	0	0	0	0.0675676
Acer pictum subsp. mono	58	0	0.931034	0.0344828	0	0	0	0	0	0	0	0	0	0	0	0	0	0	0	0	0	0	0	0	0	0	0	0	0	0	0	0	0.0172414	0	0	0	0	0.0172414	0	0	0	0	0
Acer pseudosieboldianum	102	0	0.686275	0.0784314	0	0.00980392	0	0	0.0392157	0	0	0	0.0294118	0	0	0	0	0	0	0	0	0	0	0	0	0	0	0	0	0	0	0	0	0	0	0	0	0.156863	0	0	0	0	0
Alnus glutinosa	136	0	0	0.117647	0.0294118	0	0	0	0.0367647	0	0	0	0.00735294	0	0	0	0.0294118	0.00735294	0	0.0882353	0.0147059	0.0514706	0	0	0	0.0882353	0	0.0220588	0	0	0.00735294	0.0147059	0.272059	0.0882353	0	0	0	0	0	0	0.0514706	0.0735294	0
Alnus hirsuta	39	0	0	0.102564	0	0	0.0512821	0	0.282051	0	0	0	0.0769231	0	0	0	0	0	0	0	0	0.025641	0	0	0	0.205128	0	0	0	0.128205	0	0	0	0	0	0	0	0	0	0	0	0	0.128205
Betula platyphylla	148	0.0202703	0	0.00675676	0.00675676	0	0.0878378	0.27027	0.0743243	0	0.027027	0	0.00675676	0	0	0	0	0.0202703	0	0.0202703	0	0.0135135	0	0	0	0	0	0.0472973	0.027027	0	0	0	0.0675676	0.168919	0	0	0	0.0337838	0	0	0.0135135	0.0202703	0.0675676
Carpinus betulus	120	0.0166667	0.258333	0.45	0.0333333	0	0	0	0	0	0.0666667	0	0	0	0	0	0	0	0	0	0	0	0	0	0	0	0	0.0333333	0	0	0	0	0.116667	0	0	0	0	0.0166667	0	0	0.00833333	0	0
Carpinus tschonoskii	32	0	0.3125	0	0	0	0	0	0	0	0	0	0	0	0.03125	0.03125	0.03125	0	0	0	0	0	0	0	0	0	0	0	0	0	0	0.03125	0.09375	0.0625	0	0	0	0.25	0	0	0	0.15625	0
Castanea sativ	128	0	0	0.375	0.03125	0	0	0	0.117188	0	0	0	0	0	0	0	0.117188	0	0	0.0078125	0	0	0	0	0	0.0078125	0	0.046875	0	0	0	0	0.09375	0.0390625	0	0	0	0	0	0	0.03125	0.132812	0
Chionanthus retusus	43	0	0	0.0232558	0.0697674	0.0465116	0	0	0.0232558	0	0	0	0.0465116	0	0	0	0	0	0	0	0	0	0	0	0	0	0.0465116	0.0232558	0.0232558	0	0.0232558	0.0697674	0.0232558	0.232558	0	0	0.0697674	0.116279	0	0	0	0.162791	0
Fagus sylvatica	120	0	0	0.658333	0.00833333	0	0	0	0	0	0.225	0	0	0	0	0	0	0	0	0	0.00833333	0	0	0	0	0	0	0.0833333	0	0	0	0	0.00833333	0	0	0	0	0.00833333	0	0	0	0	0
Fraxinus rhynchophylla	111	0	0.0630631	0	0.0540541	0.00900901	0	0	0.018018	0	0	0	0.0720721	0	0.225225	0.00900901	0.00900901	0	0	0	0	0	0	0	0	0	0.171171	0	0.045045	0.00900901	0.018018	0.144144	0	0	0	0.00900901	0.027027	0.117117	0	0	0	0	0
Platanus orientalis	128	0	0	0	0.03125	0	0	0	0	0	0.0078125	0	0	0	0	0	0.046875	0.1875	0	0.0078125	0.117188	0.0625	0.0078125	0.0078125	0	0	0.492188	0	0	0	0	0	0	0	0	0	0	0	0	0	0.0078125	0.0234375	0
Populus grandidentata	298	0.221477	0	0	0	0	0.0604027	0.0167785	0	0	0.0604027	0	0	0	0	0	0	0.0033557	0	0	0	0	0	0	0	0.00671141	0	0.372483	0	0.0637584	0	0	0.174497	0	0	0	0	0	0	0	0.0201342	0	0
Quercus × urticaefolia	34	0	0	0	0	0	0	0	0	0	0	0	0	0	0	0	0	0	0	0	0	0	0	0	0	0	0	0	0	0	0	1	0	0	0	0	0	0	0	0	0	0	0
Quercus alba	260	0	0	0	0.117647	0.0294118	0	0	0	0	0.0294118	0	0	0	0.0294118	0	0	0	0	0	0	0	0	0	0	0.0588235	0.0294118	0	0.0588235	0	0.117647	0.264706	0	0	0	0	0.0588235	0.147059	0	0	0	0.0294118	0.0294118
Quercus dentata	172	0	0	0	0	0	0	0	0	0	0	0	0	0	0	0	0	0	0	0	0	0	0	0	0	0	0	0	0	0	0.0115385	0.980769	0	0	0	0	0.00769231	0	0	0	0	0	0
Quercus mongolica	48	0	0.00581395	0.00581395	0.0290698	0	0	0	0.110465	0	0	0	0.0232558	0	0	0.00581395	0	0	0	0	0	0	0	0	0.00581395	0.00581395	0	0	0	0	0	0.244186	0	0.511628	0	0	0.0523256	0	0	0	0	0	0
Ulmus parvifolia	42	0	0	0	0	0	0	0	0	0	0	0	0	0	0	0	0	0.0714286	0	0	0	0.261905	0.119048	0	0.0238095	0	0.0952381	0	0	0	0	0	0	0	0	0	0.0238095	0	0	0	0	0.0238095	0.380952
(EfficientNet-B0)	samples	Abies balsamea	Acer palmatum var amoenum	Acer rubrum	Acer saccharum	Aesculus turbinata	Betula alleghaniensis	Betula papyrifera	Castanea crenata	Chamaecyparis pisifera	Fagus grandifolia	Fraxinus americana	Ginkgo biloba	Larix laricina	Magnolia obovata	Metasequoia glyptostroboides	Ostrya virginiana	Picea abies	Picea glauca	Picea mariana	Picea rubens	Pinus densiflora	Pinus koraiensis	Pinus resinosa	Pinus rigida x taeda	Pinus strobus	Platanus occidentalis	Populus tremuloides	Prunus serrulata	Prunus yedoensis	Quercus acutissima	Quercus aliena	Quercus rubra	Quercus serrata	Quercus variabilis	Robinia pseudo acacia	Sophora japonica	Sorbus alnifolia	Taxodium distichum	Thuja occidentalis	Tsuga canadensis	Ulmus americana	Zelkova serrata
Abies holophylla	165	0	0	0.0220588	0.198529	0	0	0	0.00735294	0	0	0	0.0147059	0.00735294	0	0	0.0367647	0.0147059	0	0.132353	0	0.183824	0	0	0	0.198529	0	0	0	0	0.0367647	0	0.102941	0.0294118	0	0	0	0	0	0	0.0147059	0	0
Abies nephrolepis	74	0	0	0.025641	0	0.025641	0	0	0.205128	0	0	0	0.205128	0	0	0	0	0	0	0	0	0.025641	0	0	0	0.102564	0	0	0.025641	0.128205	0	0	0.0512821	0.128205	0	0	0	0.0512821	0	0	0	0	0.025641
Acer pictum subsp. mono	58	0	0	0	0.0202703	0.0202703	0.0135135	0.452703	0.0135135	0	0.00675676	0	0	0	0.00675676	0	0	0.0135135	0	0.0472973	0	0.0540541	0	0	0.00675676	0	0	0.141892	0.0337838	0	0.0135135	0	0.0405405	0.0945946	0.00675676	0	0	0	0	0	0	0	0.0135135
Acer pseudosieboldianum	102	0	0.191667	0.0333333	0.3	0	0	0	0	0	0.225	0	0.00833333	0	0.00833333	0	0.00833333	0	0	0	0	0	0	0	0.00833333	0	0	0.0416667	0	0	0.0833333	0	0.05	0.00833333	0	0.0166667	0.0166667	0	0	0	0	0	0
Alnus glutinosa	136	0	0	0.03125	0.03125	0	0	0	0	0	0	0.03125	0	0	0	0.03125	0	0	0	0	0	0	0	0	0	0	0	0.03125	0	0	0.03125	0	0.28125	0.28125	0	0.03125	0	0.0625	0	0.15625	0	0	0
Alnus hirsuta	39	0	0	0.109375	0.179688	0	0.0078125	0	0.101562	0.0078125	0	0.148438	0	0	0	0	0.0546875	0	0	0.0078125	0	0.0390625	0	0	0	0.03125	0	0.078125	0	0	0	0	0.132812	0.0234375	0	0.03125	0.0078125	0	0	0.03125	0	0.0078125	0
Betula platyphylla	148	0.00833333	0	0.133333	0.0833333	0	0	0.00833333	0	0	0.533333	0	0	0	0	0	0	0	0	0	0	0	0	0	0	0	0.0166667	0.108333	0.075	0	0	0	0	0	0	0	0	0	0	0	0	0	0.0333333
Carpinus betulus	120	0	0	0	0.147059	0.0294118	0	0	0	0	0	0	0.0588235	0	0.0294118	0	0	0	0	0	0	0	0	0	0	0	0.147059	0	0.0882353	0.0882353	0.0294118	0.0588235	0	0.0588235	0	0	0.0588235	0.205882	0	0	0	0	0
Carpinus tschonoskii	32	0	0	0	0	0	0	0	0.0153846	0	0	0	0.00769231	0	0	0	0	0	0	0	0	0	0	0	0	0	0.00384615	0	0	0	0.0653846	0.769231	0	0.0538462	0.00384615	0.0346154	0.0461538	0	0	0	0	0	0
Castanea sativ	128	0	0	0	0.0348837	0	0	0	0.0755814	0	0	0	0.0290698	0	0	0	0	0	0	0	0	0.00581395	0	0	0.00581395	0	0	0	0	0.00581395	0.00581395	0.0174419	0.0174419	0.784884	0	0.00581395	0.00581395	0	0	0	0	0	0.00581395
Chionanthus retusus	43	0	0	0	0	0	0	0	0.0625	0	0	0	0.0208333	0	0	0	0	0	0	0	0	0	0	0	0	0	0	0	0	0	0	0.520833	0	0.395833	0	0	0	0	0	0	0	0	0
Fagus sylvatica	120	0	0	0	0.0232558	0.0930233	0	0	0	0	0	0	0.0465116	0	0	0	0	0	0	0	0	0.0232558	0	0	0	0	0	0	0.0465116	0.0697674	0.0232558	0	0.232558	0.0930233	0	0	0.0232558	0.186047	0	0	0	0.139535	0
Fraxinus rhynchophylla	111	0	0.00900901	0.00900901	0.027027	0.027027	0	0	0	0	0.018018	0.027027	0.0540541	0	0.198198	0.00900901	0	0	0	0	0	0	0	0	0	0	0.171171	0.00900901	0.045045	0	0.036036	0.0810811	0	0.00900901	0	0.036036	0	0.225225	0	0.00900901	0	0	0
Platanus orientalis	128	0	0	0.0181818	0.0181818	0.0363636	0	0	0.00606061	0	0	0	0.236364	0.00606061	0.0242424	0	0	0.030303	0	0	0	0.030303	0.260606	0	0.00606061	0.10303	0.0181818	0	0.0424242	0.030303	0.0545455	0.0121212	0	0.00606061	0	0	0.0424242	0.0181818	0	0	0	0	0
Populus grandidentata	298	0	0	0.027027	0	0	0	0	0	0	0	0	0.0405405	0	0	0.0135135	0	0.0945946	0	0	0	0	0.0405405	0	0	0.0405405	0.108108	0	0.0675676	0.0540541	0	0	0	0	0	0	0.459459	0.0540541	0	0	0	0	0
Quercus × urticaefolia	34	0	0	0	0.0625	0	0	0	0	0	0	0	0	0	0	0	0	0.015625	0	0.0390625	0	0.046875	0	0	0	0	0.820312	0	0	0	0.015625	0	0	0	0	0	0	0	0	0	0	0	0
Quercus alba	260	0.0402685	0	0.0033557	0.00671141	0	0.100671	0.0536913	0	0	0.0503356	0	0	0	0	0	0	0.0033557	0.00671141	0	0	0	0	0	0	0.0100671	0	0.66443	0.0033557	0.0369128	0.0100671	0	0.0100671	0	0	0	0	0	0	0	0	0	0
Quercus dentata	172	0	0.448276	0.0172414	0	0	0	0	0	0	0.0172414	0	0	0	0.275862	0	0	0	0	0	0	0	0	0	0	0	0	0	0	0.0172414	0.0172414	0	0.0517241	0.0172414	0	0	0	0.103448	0	0	0	0	0.0344828
Quercus mongolica	48	0	0.352941	0.0686275	0.0294118	0.00980392	0	0	0.0490196	0	0	0	0.0392157	0	0.0196078	0.0196078	0.00980392	0	0	0	0	0	0	0	0	0	0	0.00980392	0	0	0.00980392	0	0.0196078	0.0392157	0	0	0	0.303922	0	0	0	0.00980392	0.00980392
Ulmus parvifolia	42	0	0	0	0	0	0	0	0	0	0	0	0.0238095	0	0	0	0	0	0	0	0	0.142857	0.142857	0	0.0714286	0	0.166667	0	0	0	0	0	0	0	0	0	0	0	0	0	0	0	0.452381
